# Supplementary material for: Feature selection by replicate reproducibility and non-redundancy
Source: Bioinformatics. 2024 Sep 10;40(9):btae548. doi: 10.1093/bioinformatics/btae548 (PMC11410923; doi:10.1093/bioinformatics/btae548)
Supplement: btae548_Supplementary_Data [file btae548_supplementary_data.zip]

Archive with 4 entries (4 files):
- supplement.pdf
- FigureS1.png
- FigureS2.png
- FigureS3.png
